# Supplementary material for: Evolutionarily conserved bias of amino-acid usage refines the definition of PDZ-binding motif
Source: BMC Genomics. 2011 Jun 8;12:300. doi: 10.1186/1471-2164-12-300 (PMC3138430; doi:10.1186/1471-2164-12-300)
Supplement: Additional file 6 — Orthologous genes between human and mouse that encode proteins possessing refined PB motifs. [file 1471-2164-12-300-S6.XLS]

## Sheet: orthologous genes
Additional file 6. Orthologous genes between human and mouse that encode proteins possessing refined PB motifs.
	mouse genes	human genes	gene name	description
1	ENSMUSG00000000325	ENSG00000099889	ARVCF	armadillo repeat gene deleted in velocardiofacial syndrome [Source:HGNC Symbol;Acc:728]
2	ENSMUSG00000000531	ENSG00000161835	GRASP	GRP1 (general receptor for phosphoinositides 1)-associated scaffold protein [Source:HGNC Symbol;Acc:18707]
3	ENSMUSG00000000532	ENSG00000135503	ACVR1B	activin A receptor, type IB [Source:HGNC Symbol;Acc:172]
4	ENSMUSG00000000627	ENSG00000135622	SEMA4F	sema domain, immunoglobulin domain (Ig), transmembrane domain (TM) and short cytoplasmic domain, (semaphorin) 4F [Source:HGNC Symbol;Acc:10734]
5	ENSMUSG00000000632	ENSG00000063015	SEZ6	seizure related 6 homolog (mouse) [Source:HGNC Symbol;Acc:15955]
6	ENSMUSG00000000792	ENSG00000105641	SLC5A5	solute carrier family 5 (sodium iodide symporter), member 5 [Source:HGNC Symbol;Acc:11040]
7	ENSMUSG00000001027	ENSG00000007314	SCN4A	sodium channel, voltage-gated, type IV, alpha subunit [Source:HGNC Symbol;Acc:10591]
8	ENSMUSG00000001053	ENSG00000145911	N4BP3	NEDD4 binding protein 3 [Source:HGNC Symbol;Acc:29852]
9	ENSMUSG00000001323	ENSG00000167720	SRR	serine racemase [Source:HGNC Symbol;Acc:14398]
10	ENSMUSG00000001986	ENSG00000125675	GRIA3	glutamate receptor, ionotrophic, AMPA 3 [Source:HGNC Symbol;Acc:4573]
11	ENSMUSG00000002006	ENSG00000067840	PDZD4	PDZ domain containing 4 [Source:HGNC Symbol;Acc:21167]
12	ENSMUSG00000002489	ENSG00000156299	TIAM1	T-cell lymphoma invasion and metastasis 1 [Source:HGNC Symbol;Acc:11805]
13	ENSMUSG00000002771	ENSG00000105464	GRIN2D	glutamate receptor, ionotropic, N-methyl D-aspartate 2D [Source:HGNC Symbol;Acc:4588]
14	ENSMUSG00000002900	ENSG00000091136	LAMB1	laminin, beta 1 [Source:HGNC Symbol;Acc:6486]
15	ENSMUSG00000003279	ENSG00000170579	DLGAP1	discs, large (Drosophila) homolog-associated protein 1 [Source:HGNC Symbol;Acc:2905]
16	ENSMUSG00000003644	ENSG00000117676	RPS6KA1	ribosomal protein S6 kinase, 90kDa, polypeptide 1 [Source:HGNC Symbol;Acc:10430]
17	ENSMUSG00000003665	ENSG00000105509	HAS1	hyaluronan synthase 1 [Source:HGNC Symbol;Acc:4818]
18	ENSMUSG00000004371	ENSG00000095752	IL11	interleukin 11 [Source:HGNC Symbol;Acc:5966]
19	ENSMUSG00000004651	ENSG00000077498	TYR	tyrosinase (oculocutaneous albinism IA) [Source:HGNC Symbol;Acc:12442]
20	ENSMUSG00000005958	ENSG00000182580	EPHB3	EPH receptor B3 [Source:HGNC Symbol;Acc:3394]
21	ENSMUSG00000006498	ENSG00000011304	PTBP1	polypyrimidine tract binding protein 1 [Source:HGNC Symbol;Acc:9583]
22	ENSMUSG00000006641	ENSG00000138074	SLC5A6	solute carrier family 5 (sodium-dependent vitamin transporter), member 6 [Source:HGNC Symbol;Acc:11041]
23	ENSMUSG00000006782	ENSG00000173786	CNP	2',3'-cyclic nucleotide 3' phosphodiesterase [Source:HGNC Symbol;Acc:2158]
24	ENSMUSG00000008932	ENSG00000162383	SLC1A7	solute carrier family 1 (glutamate transporter), member 7 [Source:HGNC Symbol;Acc:10945]
25	ENSMUSG00000009216	ENSG00000196990	FAM163B	family with sequence similarity 163, member B [Source:HGNC Symbol;Acc:33277]
		ENSG00000215611	AC002321.1	Uncharacterized protein [Source:UniProtKB/TrEMBL;Acc:A8MTS3]
26	ENSMUSG00000009731	ENSG00000102057	KCND1	potassium voltage-gated channel, Shal-related subfamily, member 1 [Source:HGNC Symbol;Acc:6237]
27	ENSMUSG00000010830	ENSG00000100196	KDELR3	KDEL (Lys-Asp-Glu-Leu) endoplasmic reticulum protein retention receptor 3 [Source:HGNC Symbol;Acc:6306]
28	ENSMUSG00000011171	ENSG00000106018	VIPR2	vasoactive intestinal peptide receptor 2 [Source:HGNC Symbol;Acc:12695]
29	ENSMUSG00000011831	ENSG00000067208	EVI5	ecotropic viral integration site 5 [Source:HGNC Symbol;Acc:3501]
30	ENSMUSG00000013076	ENSG00000166025	AMOTL1	angiomotin like 1 [Source:HGNC Symbol;Acc:17811]
31	ENSMUSG00000013663	ENSG00000171862	PTEN	phosphatase and tensin homolog [Source:HGNC Symbol;Acc:9588]
32	ENSMUSG00000015143	ENSG00000072110	ACTN1	actinin, alpha 1 [Source:HGNC Symbol;Acc:163]
33	ENSMUSG00000015243	ENSG00000165029	ABCA1	ATP-binding cassette, sub-family A (ABC1), member 1 [Source:HGNC Symbol;Acc:29]
34	ENSMUSG00000015484	ENSG00000143340	FAM163A	family with sequence similarity 163, member A [Source:HGNC Symbol;Acc:28274]
35	ENSMUSG00000016128	ENSG00000133121	STARD13	StAR-related lipid transfer (START) domain containing 13 [Source:HGNC Symbol;Acc:19164]
36	ENSMUSG00000016487	ENSG00000110841	PPFIBP1	PTPRF interacting protein, binding protein 1 (liprin beta 1) [Source:HGNC Symbol;Acc:9249]
37	ENSMUSG00000016494	ENSG00000174059	CD34	CD34 molecule [Source:HGNC Symbol;Acc:1662]
38	ENSMUSG00000016637	ENSG00000100360	IFT27	intraflagellar transport 27 homolog (Chlamydomonas) [Source:HGNC Symbol;Acc:18626]
39	ENSMUSG00000017307	ENSG00000101473	ACOT8	acyl-CoA thioesterase 8 [Source:HGNC Symbol;Acc:15919]
40	ENSMUSG00000017631	ENSG00000159842	ABR	active BCR-related gene [Source:HGNC Symbol;Acc:81]
41	ENSMUSG00000017767	ENSG00000149634	C20ORF165	chromosome 20 open reading frame 165 [Source:HGNC Symbol;Acc:16158]
42	ENSMUSG00000018068	ENSG00000108506	INTS2	integrator complex subunit 2 [Source:HGNC Symbol;Acc:29241]
43	ENSMUSG00000018634	ENSG00000120088	CRHR1	corticotropin releasing hormone receptor 1 [Source:HGNC Symbol;Acc:2357]
44	ENSMUSG00000018924	ENSG00000161905	ALOX15	arachidonate 15-lipoxygenase [Source:HGNC Symbol;Acc:433]
45	ENSMUSG00000019146	ENSG00000166862	CACNG2	calcium channel, voltage-dependent, gamma subunit 2 [Source:HGNC Symbol;Acc:1406]
46	ENSMUSG00000019762	ENSG00000009765	IYD	iodotyrosine deiodinase [Source:HGNC Symbol;Acc:21071]
47	ENSMUSG00000019803	ENSG00000112333	NR2E1	nuclear receptor subfamily 2, group E, member 1 [Source:HGNC Symbol;Acc:7973]
48	ENSMUSG00000019838	ENSG00000112394	SLC16A10	solute carrier family 16, member 10 (aromatic amino acid transporter) [Source:HGNC Symbol;Acc:17027]
49	ENSMUSG00000019854	ENSG00000135597	REPS1	RALBP1 associated Eps domain containing 1 [Source:HGNC Symbol;Acc:15578]
50	ENSMUSG00000019894	ENSG00000072041	SLC6A15	solute carrier family 6 (neutral amino acid transporter), member 15 [Source:HGNC Symbol;Acc:13621]
51	ENSMUSG00000019905	ENSG00000173612	GPRC6A	G protein-coupled receptor, family C, group 6, member A [Source:HGNC Symbol;Acc:18510]
52	ENSMUSG00000019943	ENSG00000070961	ATP2B1	ATPase, Ca++ transporting, plasma membrane 1 [Source:HGNC Symbol;Acc:814]
53	ENSMUSG00000019947	ENSG00000150347	ARID5B	AT rich interactive domain 5B (MRF1-like) [Source:HGNC Symbol;Acc:17362]
54	ENSMUSG00000019970	ENSG00000118515	SGK1	serum/glucocorticoid regulated kinase 1 [Source:HGNC Symbol;Acc:10810]
55	ENSMUSG00000019989	ENSG00000154269	ENPP3	ectonucleotide pyrophosphatase/phosphodiesterase 3 [Source:HGNC Symbol;Acc:3358]
56	ENSMUSG00000020042	ENSG00000151136	BTBD11	BTB (POZ) domain containing 11 [Source:HGNC Symbol;Acc:23844]
57	ENSMUSG00000020062	ENSG00000139357	SLC5A8	solute carrier family 5 (iodide transporter), member 8 [Source:HGNC Symbol;Acc:19119]
58	ENSMUSG00000020087	ENSG00000156521	TYSND1	trypsin domain containing 1 [Source:HGNC Symbol;Acc:28531]
59	ENSMUSG00000020102	ENSG00000118596	SLC16A7	solute carrier family 16, member 7 (monocarboxylic acid transporter 2) [Source:HGNC Symbol;Acc:10928]
60	ENSMUSG00000020142	ENSG00000115902	SLC1A4	solute carrier family 1 (glutamate/neutral amino acid transporter), member 4 [Source:HGNC Symbol;Acc:10942]
61	ENSMUSG00000020181	ENSG00000067798	NAV3	neuron navigator 3 [Source:HGNC Symbol;Acc:15998]
62	ENSMUSG00000020581	ENSG00000106541	AGR2	anterior gradient homolog 2 (Xenopus laevis) [Source:HGNC Symbol;Acc:328]
63	ENSMUSG00000020656	ENSG00000134317	GRHL1	grainyhead-like 1 (Drosophila) [Source:HGNC Symbol;Acc:17923]
64	ENSMUSG00000020686	ENSG00000132139	GAS2L2	growth arrest-specific 2 like 2 [Source:HGNC Symbol;Acc:24846]
65	ENSMUSG00000020723	ENSG00000075461	CACNG4	calcium channel, voltage-dependent, gamma subunit 4 [Source:HGNC Symbol;Acc:1408]
66	ENSMUSG00000020734	ENSG00000161509	GRIN2C	glutamate receptor, ionotropic, N-methyl D-aspartate 2C [Source:HGNC Symbol;Acc:4587]
67	ENSMUSG00000020777	ENSG00000161533	ACOX1	acyl-CoA oxidase 1, palmitoyl [Source:HGNC Symbol;Acc:119]
68	ENSMUSG00000020814	ENSG00000182534	MXRA7	matrix-remodelling associated 7 [Source:HGNC Symbol;Acc:7541]
69	ENSMUSG00000020839	ENSG00000182271	TMIGD1	transmembrane and immunoglobulin domain containing 1 [Source:HGNC Symbol;Acc:32431]
70	ENSMUSG00000020891	ENSG00000179593	ALOX15B	arachidonate 15-lipoxygenase, type B [Source:HGNC Symbol;Acc:434]
71	ENSMUSG00000020892	ENSG00000179148	ALOXE3	arachidonate lipoxygenase 3 [Source:HGNC Symbol;Acc:13743]
72	ENSMUSG00000020954	ENSG00000196792	STRN3	striatin, calmodulin binding protein 3 [Source:HGNC Symbol;Acc:15720]
73	ENSMUSG00000020963	ENSG00000165409	TSHR	thyroid stimulating hormone receptor [Source:HGNC Symbol;Acc:12373]
74	ENSMUSG00000021215	ENSG00000173848	NET1	neuroepithelial cell transforming 1 [Source:HGNC Symbol;Acc:14592]
75	ENSMUSG00000021294	ENSG00000066735	KIF26A	kinesin family member 26A [Source:HGNC Symbol;Acc:20226]
76	ENSMUSG00000021303	ENSG00000168243	GNG4	guanine nucleotide binding protein (G protein), gamma 4 [Source:HGNC Symbol;Acc:4407]
77	ENSMUSG00000021335	ENSG00000124568	SLC17A1	solute carrier family 17 (sodium phosphate), member 1 [Source:HGNC Symbol;Acc:10929]
78	ENSMUSG00000021336	ENSG00000146039	SLC17A4	solute carrier family 17 (sodium phosphate), member 4 [Source:HGNC Symbol;Acc:10932]
79	ENSMUSG00000021490	ENSG00000131183	SLC34A1	solute carrier family 34 (sodium phosphate), member 1 [Source:HGNC Symbol;Acc:11019]
80	ENSMUSG00000021493	ENSG00000196923	PDLIM7	PDZ and LIM domain 7 (enigma) [Source:HGNC Symbol;Acc:22958]
81	ENSMUSG00000021733	ENSG00000033867	SLC4A7	solute carrier family 4, sodium bicarbonate cotransporter, member 7 [Source:HGNC Symbol;Acc:11033]
82	ENSMUSG00000021745	ENSG00000144724	PTPRG	protein tyrosine phosphatase, receptor type, G [Source:HGNC Symbol;Acc:9671]
83	ENSMUSG00000021796	ENSG00000107779	BMPR1A	bone morphogenetic protein receptor, type IA [Source:HGNC Symbol;Acc:1076]
84	ENSMUSG00000021838	ENSG00000020577	SAMD4A	sterile alpha motif domain containing 4A [Source:HGNC Symbol;Acc:23023]
85	ENSMUSG00000021959	ENSG00000150457	LATS2	LATS, large tumor suppressor, homolog 2 (Drosophila) [Source:HGNC Symbol;Acc:6515]
86	ENSMUSG00000022209	ENSG00000100867	DHRS2	dehydrogenase/reductase (SDR family) member 2 [Source:HGNC Symbol;Acc:18349]
87	ENSMUSG00000022240	ENSG00000169862	CTNND2	catenin (cadherin-associated protein), delta 2 (neural plakophilin-related arm-repeat protein) [Source:HGNC Symbol;Acc:2516]
88	ENSMUSG00000022280	ENSG00000034677	RNF19A	ring finger protein 19A [Source:HGNC Symbol;Acc:13432]
89	ENSMUSG00000022311	ENSG00000164796	CSMD3	CUB and Sushi multiple domains 3 [Source:HGNC Symbol;Acc:19291]
90	ENSMUSG00000022425	ENSG00000136960	ENPP2	ectonucleotide pyrophosphatase/phosphodiesterase 2 [Source:HGNC Symbol;Acc:3357]
91	ENSMUSG00000022610	ENSG00000188130	MAPK12	mitogen-activated protein kinase 12 [Source:HGNC Symbol;Acc:6874]
92	ENSMUSG00000022718	ENSG00000128191	DGCR8	DiGeorge syndrome critical region gene 8 [Source:HGNC Symbol;Acc:2847]
93	ENSMUSG00000022853	ENSG00000113790	EHHADH	enoyl-CoA, hydratase/3-hydroxyacyl CoA dehydrogenase [Source:HGNC Symbol;Acc:3247]
94	ENSMUSG00000022899	ENSG00000163406	SLC15A2	solute carrier family 15 (H+/peptide transporter), member 2 [Source:HGNC Symbol;Acc:10921]
95	ENSMUSG00000022900	ENSG00000145103	ILDR1	immunoglobulin-like domain containing receptor 1 [Source:HGNC Symbol;Acc:28741]
96	ENSMUSG00000023328	ENSG00000087085	ACHE	acetylcholinesterase [Source:HGNC Symbol;Acc:108]
97	ENSMUSG00000023809	ENSG00000071242	RPS6KA2	ribosomal protein S6 kinase, 90kDa, polypeptide 2 [Source:HGNC Symbol;Acc:10431]
98	ENSMUSG00000023828	ENSG00000146477	SLC22A3	solute carrier family 22 (extraneuronal monoamine transporter), member 3 [Source:HGNC Symbol;Acc:10967]
99	ENSMUSG00000024053	ENSG00000132205	EMILIN2	elastin microfibril interfacer 2 [Source:HGNC Symbol;Acc:19881]
100	ENSMUSG00000024066	ENSG00000158125	XDH	xanthine dehydrogenase [Source:HGNC Symbol;Acc:12805]
101	ENSMUSG00000024068	ENSG00000021574	SPAST	spastin [Source:HGNC Symbol;Acc:11233]
102	ENSMUSG00000024077	ENSG00000115808	STRN	striatin, calmodulin binding protein [Source:HGNC Symbol;Acc:11424]
103	ENSMUSG00000024095	ENSG00000143889	HNRPLL	heterogeneous nuclear ribonucleoprotein L-like [Source:HGNC Symbol;Acc:25127]
104	ENSMUSG00000024096	ENSG00000017797	RALBP1	ralA binding protein 1 [Source:HGNC Symbol;Acc:9841]
105	ENSMUSG00000024137	ENSG00000167967	E4F1	E4F transcription factor 1 [Source:HGNC Symbol;Acc:3121]
106	ENSMUSG00000024146	ENSG00000119878	CRIPT	cysteine-rich PDZ-binding protein [Source:HGNC Symbol;Acc:14312]
107	ENSMUSG00000024245	ENSG00000152154	TMEM178	transmembrane protein 178 [Source:HGNC Symbol;Acc:28517]
108	ENSMUSG00000024354	ENSG00000170482	SLC23A1	solute carrier family 23 (nucleobase transporters), member 1 [Source:HGNC Symbol;Acc:10974]
109	ENSMUSG00000024505	ENSG00000169570	DTWD2	DTW domain containing 2 [Source:HGNC Symbol;Acc:19334]
110	ENSMUSG00000024553	ENSG00000166573	GALR1	galanin receptor 1 [Source:HGNC Symbol;Acc:4132]
111	ENSMUSG00000024579	ENSG00000145882	PCYOX1L	prenylcysteine oxidase 1 like [Source:HGNC Symbol;Acc:28477]
112	ENSMUSG00000024812	ENSG00000119139	TJP2	tight junction protein 2 (zona occludens 2) [Source:HGNC Symbol;Acc:11828]
113	ENSMUSG00000024833	ENSG00000014138	POLA2	polymerase (DNA directed), alpha 2 (70kD subunit) [Source:HGNC Symbol;Acc:30073]
114	ENSMUSG00000024885	ENSG00000132746	ALDH3B2	aldehyde dehydrogenase 3 family, member B2 [Source:HGNC Symbol;Acc:411]
115	ENSMUSG00000024897	ENSG00000107282	APBA1	amyloid beta (A4) precursor protein-binding, family A, member 1 [Source:HGNC Symbol;Acc:578]
116	ENSMUSG00000024957	ENSG00000182450	KCNK4	potassium channel, subfamily K, member 4 [Source:HGNC Symbol;Acc:6279]
117	ENSMUSG00000025161	ENSG00000141526	SLC16A3	solute carrier family 16, member 3 (monocarboxylic acid transporter 4) [Source:HGNC Symbol;Acc:10924]
118	ENSMUSG00000025184	ENSG00000166024	C10ORF28	chromosome 10 open reading frame 28 [Source:HGNC Symbol;Acc:23512]
119	ENSMUSG00000025207	ENSG00000095539	SEMA4G	sema domain, immunoglobulin domain (Ig), transmembrane domain (TM) and short cytoplasmic domain, (semaphorin) 4G [Source:HGNC Symbol;Acc:10735]
120	ENSMUSG00000025475	ENSG00000197177	GPR123	G protein-coupled receptor 123 [Source:HGNC Symbol;Acc:13838]
121	ENSMUSG00000025558	ENSG00000088387	DOCK9	dedicator of cytokinesis 9 [Source:HGNC Symbol;Acc:14132]
122	ENSMUSG00000025608	ENSG00000128567	PODXL	podocalyxin-like [Source:HGNC Symbol;Acc:9171]
123	ENSMUSG00000025658	ENSG00000149970	CNKSR2	connector enhancer of kinase suppressor of Ras 2 [Source:HGNC Symbol;Acc:19701]
124	ENSMUSG00000025701	ENSG00000012779	ALOX5	arachidonate 5-lipoxygenase [Source:HGNC Symbol;Acc:435]
125	ENSMUSG00000025739	ENSG00000127588	GNG13	guanine nucleotide binding protein (G protein), gamma 13 [Source:HGNC Symbol;Acc:14131]
126	ENSMUSG00000025790	ENSG00000176463	SLCO3A1	solute carrier organic anion transporter family, member 3A1 [Source:HGNC Symbol;Acc:10952]
127	ENSMUSG00000025993	ENSG00000138449	SLC40A1	solute carrier family 40 (iron-regulated transporter), member 1 [Source:HGNC Symbol;Acc:10909]
128	ENSMUSG00000026121	ENSG00000168758	SEMA4C	sema domain, immunoglobulin domain (Ig), transmembrane domain (TM) and short cytoplasmic domain, (semaphorin) 4C [Source:HGNC Symbol;Acc:10731]
129	ENSMUSG00000026182	ENSG00000118245	TNP1	transition protein 1 (during histone to protamine replacement) [Source:HGNC Symbol;Acc:11951]
130	ENSMUSG00000026201	ENSG00000115661	STK16	serine/threonine kinase 16 [Source:HGNC Symbol;Acc:11394]
131	ENSMUSG00000026235	ENSG00000116106	EPHA4	EPH receptor A4 [Source:HGNC Symbol;Acc:3388]
132	ENSMUSG00000026322	ENSG00000164270	HTR4	5-hydroxytryptamine (serotonin) receptor 4 [Source:HGNC Symbol;Acc:5299]
133	ENSMUSG00000026383	ENSG00000115109	EPB41L5	erythrocyte membrane protein band 4.1 like 5 [Source:HGNC Symbol;Acc:19819]
134	ENSMUSG00000026389	ENSG00000115107	STEAP3	STEAP family member 3 [Source:HGNC Symbol;Acc:24592]
135	ENSMUSG00000026457	ENSG00000159346	ADIPOR1	adiponectin receptor 1 [Source:HGNC Symbol;Acc:24040]
136	ENSMUSG00000026463	ENSG00000058668	ATP2B4	ATPase, Ca++ transporting, plasma membrane 4 [Source:HGNC Symbol;Acc:817]
137	ENSMUSG00000026502	ENSG00000121644	PPPDE1	PPPDE peptidase domain containing 1 [Source:HGNC Symbol;Acc:24264]
138	ENSMUSG00000026509	ENSG00000162909	CAPN2	calpain 2, (m/II) large subunit [Source:HGNC Symbol;Acc:1479]
139	ENSMUSG00000026556	ENSG00000162738	VANGL2	vang-like 2 (van gogh, Drosophila) [Source:HGNC Symbol;Acc:15511]
140	ENSMUSG00000026609	ENSG00000042781	USH2A	Usher syndrome 2A (autosomal recessive, mild) [Source:HGNC Symbol;Acc:12601]
141	ENSMUSG00000026667	ENSG00000152332	UHMK1	U2AF homology motif (UHM) kinase 1 [Source:HGNC Symbol;Acc:19683]
142	ENSMUSG00000026904	ENSG00000144290	SLC4A10	solute carrier family 4, sodium bicarbonate transporter, member 10 [Source:HGNC Symbol;Acc:13811]
143	ENSMUSG00000026942	ENSG00000127191	TRAF2	TNF receptor-associated factor 2 [Source:HGNC Symbol;Acc:12032]
144	ENSMUSG00000026991	ENSG00000144283	PKP4	plakophilin 4 [Source:HGNC Symbol;Acc:9026]
145	ENSMUSG00000027070	ENSG00000081479	LRP2	low density lipoprotein receptor-related protein 2 [Source:HGNC Symbol;Acc:6694]
146	ENSMUSG00000027253	ENSG00000134569	LRP4	low density lipoprotein receptor-related protein 4 [Source:HGNC Symbol;Acc:6696]
147	ENSMUSG00000027335	ENSG00000171873	ADRA1D	adrenergic, alpha-1D-, receptor [Source:HGNC Symbol;Acc:280]
148	ENSMUSG00000027508	ENSG00000076641	PAG1	phosphoprotein associated with glycosphingolipid microdomains 1 [Source:HGNC Symbol;Acc:30043]
149	ENSMUSG00000027684	ENSG00000085276	MECOM	MDS1 and EVI1 complex locus [Source:HGNC Symbol;Acc:3498]
150	ENSMUSG00000027708	ENSG00000043093	DCUN1D1	DCN1, defective in cullin neddylation 1, domain containing 1 (S. cerevisiae) [Source:HGNC Symbol;Acc:18184]
151	ENSMUSG00000027748	ENSG00000133107	TRPC4	transient receptor potential cation channel, subfamily C, member 4 [Source:HGNC Symbol;Acc:12336]
152	ENSMUSG00000027860	ENSG00000173218	VANGL1	vang-like 1 (van gogh, Drosophila) [Source:HGNC Symbol;Acc:15512]
153	ENSMUSG00000027894	ENSG00000197106	SLC6A17	solute carrier family 6, member 17 [Source:HGNC Symbol;Acc:31399]
154	ENSMUSG00000027940	ENSG00000143549	TPM3	tropomyosin 3 [Source:HGNC Symbol;Acc:12012]
155	ENSMUSG00000027942	ENSG00000143612	C1ORF43	chromosome 1 open reading frame 43 [Source:HGNC Symbol;Acc:29876]
156	ENSMUSG00000027999	ENSG00000123739	PLA2G12A	phospholipase A2, group XIIA [Source:HGNC Symbol;Acc:18554]
157	ENSMUSG00000028004	ENSG00000185149	NPY2R	neuropeptide Y receptor Y2 [Source:HGNC Symbol;Acc:7957]
158	ENSMUSG00000028134	ENSG00000117569	PTBP2	polypyrimidine tract binding protein 2 [Source:HGNC Symbol;Acc:17662]
159	ENSMUSG00000028211	ENSG00000164938	TP53INP1	tumor protein p53 inducible nuclear protein 1 [Source:HGNC Symbol;Acc:18022]
160	ENSMUSG00000028382	ENSG00000119314	ROD1	ROD1 regulator of differentiation 1 (S. pombe) [Source:HGNC Symbol;Acc:10253]
161	ENSMUSG00000028434	ENSG00000095203	EPB41L4B	erythrocyte membrane protein band 4.1 like 4B [Source:HGNC Symbol;Acc:19818]
162	ENSMUSG00000028464	ENSG00000198467	TPM2	tropomyosin 2 (beta) [Source:HGNC Symbol;Acc:12011]
163	ENSMUSG00000028538	ENSG00000126091	ST3GAL3	ST3 beta-galactoside alpha-2,3-sialyltransferase 3 [Source:HGNC Symbol;Acc:10866]
164	ENSMUSG00000028581	ENSG00000162511	LAPTM5	lysosomal protein transmembrane 5 [Source:HGNC Symbol;Acc:29612]
165	ENSMUSG00000028618	ENSG00000116209	TMEM59	transmembrane protein 59 [Source:HGNC Symbol;Acc:1239]
166	ENSMUSG00000028664	ENSG00000133216	EPHB2	EPH receptor B2 [Source:HGNC Symbol;Acc:3393]
167	ENSMUSG00000028675	ENSG00000189266	PNRC2	proline-rich nuclear receptor coactivator 2 [Source:HGNC Symbol;Acc:23158]
		ENSG00000215700	BX511012.2	Proline-rich nuclear receptor coactivator 2 [Source:UniProtKB/Swiss-Prot;Acc:Q9NPJ4]
168	ENSMUSG00000028701	ENSG00000171357	C1ORF190	chromosome 1 open reading frame 190 [Source:HGNC Symbol;Acc:32327]
169	ENSMUSG00000028799	ENSG00000160094	ZNF362	zinc finger protein 362 [Source:HGNC Symbol;Acc:18079]
170	ENSMUSG00000028804	ENSG00000121904	CSMD2	CUB and Sushi multiple domains 2 [Source:HGNC Symbol;Acc:19290]
171	ENSMUSG00000028865	ENSG00000174950	CD164L2	CD164 sialomucin-like 2 [Source:HGNC Symbol;Acc:32043]
172	ENSMUSG00000028876	ENSG00000183317	EPHA10	EPH receptor A10 [Source:HGNC Symbol;Acc:19987]
173	ENSMUSG00000028995	ENSG00000122591	FAM126A	family with sequence similarity 126, member A [Source:HGNC Symbol;Acc:24587]
174	ENSMUSG00000029032	ENSG00000130762	ARHGEF16	Rho guanine nucleotide exchange factor (GEF) 16 [Source:HGNC Symbol;Acc:15515]
175	ENSMUSG00000029090	ENSG00000152990	GPR125	G protein-coupled receptor 125 [Source:HGNC Symbol;Acc:13839]
176	ENSMUSG00000029122	ENSG00000072840	EVC	Ellis van Creveld syndrome [Source:HGNC Symbol;Acc:3497]
177	ENSMUSG00000029149	ENSG00000157992	KRTCAP3	keratinocyte associated protein 3 [Source:HGNC Symbol;Acc:28943]
178	ENSMUSG00000029190	ENSG00000170871	KIAA0232	KIAA0232 [Source:HGNC Symbol;Acc:28992]
179	ENSMUSG00000029219	ENSG00000145248	SLC10A4	solute carrier family 10 (sodium/bile acid cotransporter family), member 4 [Source:HGNC Symbol;Acc:22980]
180	ENSMUSG00000029370	ENSG00000169435	RASSF6	Ras association (RalGDS/AF-6) domain family member 6 [Source:HGNC Symbol;Acc:20796]
181	ENSMUSG00000029516	ENSG00000122966	CIT	citron (rho-interacting, serine/threonine kinase 21) [Source:HGNC Symbol;Acc:1985]
182	ENSMUSG00000029638	ENSG00000106415	GLCCI1	glucocorticoid induced transcript 1 [Source:HGNC Symbol;Acc:18713]
183	ENSMUSG00000029763	ENSG00000131558	EXOC4	exocyst complex component 4 [Source:HGNC Symbol;Acc:30389]
184	ENSMUSG00000029869	ENSG00000106123	EPHB6	EPH receptor B6 [Source:HGNC Symbol;Acc:3396]
185	ENSMUSG00000029919	ENSG00000163106	HPGDS	hematopoietic prostaglandin D synthase [Source:HGNC Symbol;Acc:17890]
186	ENSMUSG00000029998	ENSG00000116005	PCYOX1	prenylcysteine oxidase 1 [Source:HGNC Symbol;Acc:20588]
187	ENSMUSG00000029999	ENSG00000163235	TGFA	transforming growth factor, alpha [Source:HGNC Symbol;Acc:11765]
188	ENSMUSG00000030109	ENSG00000111181	SLC6A12	solute carrier family 6 (neurotransmitter transporter, betaine/GABA), member 12 [Source:HGNC Symbol;Acc:11045]
189	ENSMUSG00000030209	ENSG00000150086	GRIN2B	glutamate receptor, ionotropic, N-methyl D-aspartate 2B [Source:HGNC Symbol;Acc:4586]
190	ENSMUSG00000030235	ENSG00000139155	SLCO1C1	solute carrier organic anion transporter family, member 1C1 [Source:HGNC Symbol;Acc:13819]
191	ENSMUSG00000030237	ENSG00000084453	SLCO1A2	solute carrier organic anion transporter family, member 1A2 [Source:HGNC Symbol;Acc:10956]
192	ENSMUSG00000030302	ENSG00000157087	ATP2B2	ATPase, Ca++ transporting, plasma membrane 2 [Source:HGNC Symbol;Acc:815]
193	ENSMUSG00000030313	ENSG00000170456	DENND5B	DENN/MADD domain containing 5B [Source:HGNC Symbol;Acc:28338]
194	ENSMUSG00000030374	ENSG00000090372	STRN4	striatin, calmodulin binding protein 4 [Source:HGNC Symbol;Acc:15721]
195	ENSMUSG00000030539	ENSG00000185033	SEMA4B	sema domain, immunoglobulin domain (Ig), transmembrane domain (TM) and short cytoplasmic domain, (semaphorin) 4B [Source:HGNC Symbol;Acc:10730]
196	ENSMUSG00000030600	ENSG00000128011	LRFN1	leucine rich repeat and fibronectin type III domain containing 1 [Source:HGNC Symbol;Acc:29290]
197	ENSMUSG00000030683	ENSG00000174938	SEZ6L2	seizure related 6 homolog (mouse)-like 2 [Source:HGNC Symbol;Acc:30844]
198	ENSMUSG00000030741	ENSG00000169682	SPNS1	spinster homolog 1 (Drosophila) [Source:HGNC Symbol;Acc:30621]
199	ENSMUSG00000030754	ENSG00000129083	COPB1	coatomer protein complex, subunit beta 1 [Source:HGNC Symbol;Acc:2231]
200	ENSMUSG00000030766	ENSG00000140750	ARHGAP17	Rho GTPase activating protein 17 [Source:HGNC Symbol;Acc:18239]
201	ENSMUSG00000030779	ENSG00000122257	RBBP6	retinoblastoma binding protein 6 [Source:HGNC Symbol;Acc:9889]
202	ENSMUSG00000031174	ENSG00000156313	RPGR	retinitis pigmentosa GTPase regulator [Source:HGNC Symbol;Acc:10295]
203	ENSMUSG00000031216	ENSG00000130052	STARD8	StAR-related lipid transfer (START) domain containing 8 [Source:HGNC Symbol;Acc:19161]
204	ENSMUSG00000031258	ENSG00000182489	XKRX	XK, Kell blood group complex subunit-related, X-linked [Source:HGNC Symbol;Acc:29845]
205	ENSMUSG00000031302	ENSG00000196338	NLGN3	neuroligin 3 [Source:HGNC Symbol;Acc:14289]
206	ENSMUSG00000031355	ENSG00000047648	ARHGAP6	Rho GTPase activating protein 6 [Source:HGNC Symbol;Acc:676]
207	ENSMUSG00000031376	ENSG00000067842	ATP2B3	ATPase, Ca++ transporting, plasma membrane 3 [Source:HGNC Symbol;Acc:816]
208	ENSMUSG00000031385	ENSG00000198753	PLXNB3	plexin B3 [Source:HGNC Symbol;Acc:9105]
209	ENSMUSG00000031486	ENSG00000020181	GPR124	G protein-coupled receptor 124 [Source:HGNC Symbol;Acc:17849]
210	ENSMUSG00000031511	ENSG00000102606	ARHGEF7	Rho guanine nucleotide exchange factor (GEF) 7 [Source:HGNC Symbol;Acc:15607]
211	ENSMUSG00000031557	ENSG00000169499	PLEKHA2	pleckstrin homology domain containing, family A (phosphoinositide binding specific) member 2 [Source:HGNC Symbol;Acc:14336]
212	ENSMUSG00000031647	ENSG00000198948	MFAP3L	microfibrillar-associated protein 3-like [Source:HGNC Symbol;Acc:29083]
213	ENSMUSG00000031737	ENSG00000176842	IRX5	iroquois homeobox 5 [Source:HGNC Symbol;Acc:14361]
214	ENSMUSG00000031767	ENSG00000140876	NUDT7	nudix (nucleoside diphosphate linked moiety X)-type motif 7 [Source:HGNC Symbol;Acc:8054]
215	ENSMUSG00000031778	ENSG00000006210	CX3CL1	chemokine (C-X3-C motif) ligand 1 [Source:HGNC Symbol;Acc:10647]
216	ENSMUSG00000031785	ENSG00000205336	GPR56	G protein-coupled receptor 56 [Source:HGNC Symbol;Acc:4512]
217	ENSMUSG00000031807	ENSG00000130313	PGLS	6-phosphogluconolactonase [Source:HGNC Symbol;Acc:8903]
218	ENSMUSG00000031918	ENSG00000087053	MTMR2	myotubularin related protein 2 [Source:HGNC Symbol;Acc:7450]
219	ENSMUSG00000032021	ENSG00000109943	CRTAM	cytotoxic and regulatory T cell molecule [Source:HGNC Symbol;Acc:24313]
220	ENSMUSG00000032226	ENSG00000140297	GCNT3	glucosaminyl (N-acetyl) transferase 3, mucin type [Source:HGNC Symbol;Acc:4205]
221	ENSMUSG00000032352	ENSG00000137269	LRRC1	leucine rich repeat containing 1 [Source:HGNC Symbol;Acc:14307]
222	ENSMUSG00000032366	ENSG00000140416	TPM1	tropomyosin 1 (alpha) [Source:HGNC Symbol;Acc:12010]
223	ENSMUSG00000032479	ENSG00000047849	MAP4	microtubule-associated protein 4 [Source:HGNC Symbol;Acc:6862]
224	ENSMUSG00000032487	ENSG00000073756	PTGS2	prostaglandin-endoperoxide synthase 2 (prostaglandin G/H synthase and cyclooxygenase) [Source:HGNC Symbol;Acc:9605]
225	ENSMUSG00000032511	ENSG00000183873	SCN5A	sodium channel, voltage-gated, type V, alpha subunit [Source:HGNC Symbol;Acc:10593]
226	ENSMUSG00000032515	ENSG00000144655	CSRNP1	cysteine-serine-rich nuclear protein 1 [Source:HGNC Symbol;Acc:14300]
227	ENSMUSG00000032656	ENSG00000173926	MARCH3	membrane-associated ring finger (C3HC4) 3 [Source:HGNC Symbol;Acc:28728]
228	ENSMUSG00000032657	ENSG00000160767	FAM189B	family with sequence similarity 189, member B [Source:HGNC Symbol;Acc:1233]
229	ENSMUSG00000032718	ENSG00000111261	MANSC1	MANSC domain containing 1 [Source:HGNC Symbol;Acc:25505]
230	ENSMUSG00000032724	ENSG00000166016	ABTB2	ankyrin repeat and BTB (POZ) domain containing 2 [Source:HGNC Symbol;Acc:23842]
231	ENSMUSG00000032750	ENSG00000160219	GAB3	GRB2-associated binding protein 3 [Source:HGNC Symbol;Acc:17515]
232	ENSMUSG00000032849	ENSG00000125257	ABCC4	ATP-binding cassette, sub-family C (CFTR/MRP), member 4 [Source:HGNC Symbol;Acc:55]
233	ENSMUSG00000032889	ENSG00000182224	CYB5D1	cytochrome b5 domain containing 1 [Source:HGNC Symbol;Acc:26516]
234	ENSMUSG00000032902	ENSG00000155380	SLC16A1	solute carrier family 16, member 1 (monocarboxylic acid transporter 1) [Source:HGNC Symbol;Acc:10922]
235	ENSMUSG00000033152	ENSG00000114631	PODXL2	podocalyxin-like 2 [Source:HGNC Symbol;Acc:17936]
236	ENSMUSG00000033220	ENSG00000128340	RAC2	ras-related C3 botulinum toxin substrate 2 (rho family, small GTP binding protein Rac2) [Source:HGNC Symbol;Acc:9802]
237	ENSMUSG00000033306	ENSG00000145012	LPP	LIM domain containing preferred translocation partner in lipoma [Source:HGNC Symbol;Acc:6679]
238	ENSMUSG00000033389	ENSG00000006740	ARHGAP44	Rho GTPase activating protein 44 [Source:HGNC Symbol;Acc:29096]
239	ENSMUSG00000033450	ENSG00000164691	TAGAP	T-cell activation RhoGTPase activating protein [Source:HGNC Symbol;Acc:15669]
240	ENSMUSG00000033460	ENSG00000126947	ARMCX1	armadillo repeat containing, X-linked 1 [Source:HGNC Symbol;Acc:18073]
241	ENSMUSG00000033557	ENSG00000116199	FAM20B	family with sequence similarity 20, member B [Source:HGNC Symbol;Acc:23017]
242	ENSMUSG00000033706	ENSG00000135632	SMYD5	SMYD family member 5 [Source:HGNC Symbol;Acc:16258]
243	ENSMUSG00000033792	ENSG00000165240	ATP7A	ATPase, Cu++ transporting, alpha polypeptide [Source:HGNC Symbol;Acc:869]
244	ENSMUSG00000033953	ENSG00000221823	PPP3R1	protein phosphatase 3, regulatory subunit B, alpha [Source:HGNC Symbol;Acc:9317]
245	ENSMUSG00000033981	ENSG00000120251	GRIA2	glutamate receptor, ionotropic, AMPA 2 [Source:HGNC Symbol;Acc:4572]
246	ENSMUSG00000034064	ENSG00000163389	POGLUT1	protein O-glucosyltransferase 1 [Source:HGNC Symbol;Acc:22954]
247	ENSMUSG00000034452	ENSG00000074621	SLC24A1	solute carrier family 24 (sodium/potassium/calcium exchanger), member 1 [Source:HGNC Symbol;Acc:10975]
248	ENSMUSG00000034520	ENSG00000182963	GJC1	gap junction protein, gamma 1, 45kDa [Source:HGNC Symbol;Acc:4280]
249	ENSMUSG00000034584	ENSG00000110723	EXPH5	exophilin 5 [Source:HGNC Symbol;Acc:30578]
250	ENSMUSG00000034640	ENSG00000163659	TIPARP	TCDD-inducible poly(ADP-ribose) polymerase [Source:HGNC Symbol;Acc:23696]
251	ENSMUSG00000034677	ENSG00000196169	KIF19	kinesin family member 19 [Source:HGNC Symbol;Acc:26735]
252	ENSMUSG00000034686	ENSG00000131188	PRR7	proline rich 7 (synaptic) [Source:HGNC Symbol;Acc:28130]
253	ENSMUSG00000034755	ENSG00000102290	PCDH11X	protocadherin 11 X-linked [Source:HGNC Symbol;Acc:8656]
254	ENSMUSG00000034810	ENSG00000136546	SCN7A	sodium channel, voltage-gated, type VII, alpha [Source:HGNC Symbol;Acc:10594]
255	ENSMUSG00000034911	ENSG00000130307	USHBP1	Usher syndrome 1C binding protein 1 [Source:HGNC Symbol;Acc:24058]
256	ENSMUSG00000034918	ENSG00000074276	CDHR2	cadherin-related family member 2 [Source:HGNC Symbol;Acc:18231]
257	ENSMUSG00000034930	ENSG00000114993	RTKN	rhotekin [Source:HGNC Symbol;Acc:10466]
258	ENSMUSG00000035021	ENSG00000198604	BAZ1A	bromodomain adjacent to zinc finger domain, 1A [Source:HGNC Symbol;Acc:960]
259	ENSMUSG00000035067	ENSG00000171044	XKR6	XK, Kell blood group complex subunit-related family, member 6 [Source:HGNC Symbol;Acc:27806]
260	ENSMUSG00000035165	ENSG00000175538	KCNE3	potassium voltage-gated channel, Isk-related family, member 3 [Source:HGNC Symbol;Acc:6243]
261	ENSMUSG00000035168	ENSG00000115183	TANC1	tetratricopeptide repeat, ankyrin repeat and coiled-coil containing 1 [Source:HGNC Symbol;Acc:29364]
262	ENSMUSG00000035283	ENSG00000043591	ADRB1	adrenergic, beta-1-, receptor [Source:HGNC Symbol;Acc:285]
263	ENSMUSG00000035342	ENSG00000107816	LZTS2	leucine zipper, putative tumor suppressor 2 [Source:HGNC Symbol;Acc:29381]
264	ENSMUSG00000035357	ENSG00000121440	PDZRN3	PDZ domain containing ring finger 3 [Source:HGNC Symbol;Acc:17704]
265	ENSMUSG00000035413	ENSG00000006042	TMEM98	transmembrane protein 98 [Source:HGNC Symbol;Acc:24529]
266	ENSMUSG00000035722	ENSG00000064687	ABCA7	ATP-binding cassette, sub-family A (ABC1), member 7 [Source:HGNC Symbol;Acc:37]
267	ENSMUSG00000035954	ENSG00000128512	DOCK4	dedicator of cytokinesis 4 [Source:HGNC Symbol;Acc:19192]
268	ENSMUSG00000035964	ENSG00000105696	TMEM59L	transmembrane protein 59-like [Source:HGNC Symbol;Acc:13237]
269	ENSMUSG00000036083	ENSG00000124564	SLC17A3	solute carrier family 17 (sodium phosphate), member 3 [Source:HGNC Symbol;Acc:10931]
270	ENSMUSG00000036106	ENSG00000186654	PRR5	proline rich 5 (renal) [Source:HGNC Symbol;Acc:31682]
271	ENSMUSG00000036110	ENSG00000112337	SLC17A2	solute carrier family 17 (sodium phosphate), member 2 [Source:HGNC Symbol;Acc:10930]
272	ENSMUSG00000036257	ENSG00000135241	PNPLA8	patatin-like phospholipase domain containing 8 [Source:HGNC Symbol;Acc:28900]
273	ENSMUSG00000036306	ENSG00000061337	LZTS1	leucine zipper, putative tumor suppressor 1 [Source:HGNC Symbol;Acc:13861]
274	ENSMUSG00000036333	ENSG00000134313	KIDINS220	kinase D-interacting substrate, 220kDa [Source:HGNC Symbol;Acc:29508]
275	ENSMUSG00000036459	ENSG00000142279	WTIP	Wilms tumor 1 interacting protein [Source:HGNC Symbol;Acc:20964]
276	ENSMUSG00000036606	ENSG00000196576	PLXNB2	plexin B2 [Source:HGNC Symbol;Acc:9104]
277	ENSMUSG00000036678	ENSG00000094914	AAAS	achalasia, adrenocortical insufficiency, alacrimia [Source:HGNC Symbol;Acc:13666]
278	ENSMUSG00000036885	ENSG00000114790	ARHGEF26	Rho guanine nucleotide exchange factor (GEF) 26 [Source:HGNC Symbol;Acc:24490]
279	ENSMUSG00000036943	ENSG00000166128	RAB8B	RAB8B, member RAS oncogene family [Source:HGNC Symbol;Acc:30273]
280	ENSMUSG00000037016	ENSG00000150893	FREM2	FRAS1 related extracellular matrix protein 2 [Source:HGNC Symbol;Acc:25396]
281	ENSMUSG00000037344	ENSG00000146828	SLC12A9	solute carrier family 12 (potassium/chloride transporters), member 9 [Source:HGNC Symbol;Acc:17435]
282	ENSMUSG00000037366	ENSG00000158006	PAFAH2	platelet-activating factor acetylhydrolase 2, 40kDa [Source:HGNC Symbol;Acc:8579]
283	ENSMUSG00000037434	ENSG00000170385	SLC30A1	solute carrier family 30 (zinc transporter), member 1 [Source:HGNC Symbol;Acc:11012]
284	ENSMUSG00000037447	ENSG00000196843	ARID5A	AT rich interactive domain 5A (MRF1-like) [Source:HGNC Symbol;Acc:17361]
285	ENSMUSG00000037474	ENSG00000143476	DTL	denticleless homolog (Drosophila) [Source:HGNC Symbol;Acc:30288]
286	ENSMUSG00000037513	ENSG00000179134	SAMD4B	sterile alpha motif domain containing 4B [Source:HGNC Symbol;Acc:25492]
287	ENSMUSG00000037703	ENSG00000088899	RP5-1187M17.10	ProSAP-interacting protein 1 [Source:UniProtKB/Swiss-Prot;Acc:O60299]
288	ENSMUSG00000037762	ENSG00000165449	SLC16A9	solute carrier family 16, member 9 (monocarboxylic acid transporter 9) [Source:HGNC Symbol;Acc:23520]
289	ENSMUSG00000037996	ENSG00000155886	SLC24A2	solute carrier family 24 (sodium/potassium/calcium exchanger), member 2 [Source:HGNC Symbol;Acc:10976]
290	ENSMUSG00000038026	ENSG00000162728	KCNJ9	potassium inwardly-rectifying channel, subfamily J, member 9 [Source:HGNC Symbol;Acc:6270]
291	ENSMUSG00000038115	ENSG00000047617	ANO2	anoctamin 2 [Source:HGNC Symbol;Acc:1183]
292	ENSMUSG00000038167	ENSG00000008323	PLEKHG6	pleckstrin homology domain containing, family G (with RhoGef domain) member 6 [Source:HGNC Symbol;Acc:25562]
293	ENSMUSG00000038212	ENSG00000148110	HIATL1	hippocampus abundant transcript-like 1 [Source:HGNC Symbol;Acc:23376]
294	ENSMUSG00000038497	ENSG00000150403	TMCO3	transmembrane and coiled-coil domains 3 [Source:HGNC Symbol;Acc:20329]
295	ENSMUSG00000038517	ENSG00000198933	TBKBP1	TBK1 binding protein 1 [Source:HGNC Symbol;Acc:30140]
296	ENSMUSG00000038540	ENSG00000188869	TMC3	transmembrane channel-like 3 [Source:HGNC Symbol;Acc:22995]
297	ENSMUSG00000038665	ENSG00000157680	DGKI	diacylglycerol kinase, iota [Source:HGNC Symbol;Acc:2855]
298	ENSMUSG00000038668	ENSG00000198121	LPAR1	lysophosphatidic acid receptor 1 [Source:HGNC Symbol;Acc:3166]
299	ENSMUSG00000038880	ENSG00000074071	MRPS34	mitochondrial ribosomal protein S34 [Source:HGNC Symbol;Acc:16618]
300	ENSMUSG00000038936	ENSG00000143653	SCCPDH	saccharopine dehydrogenase (putative) [Source:HGNC Symbol;Acc:24275]
301	ENSMUSG00000038963	ENSG00000101187	SLCO4A1	solute carrier organic anion transporter family, member 4A1 [Source:HGNC Symbol;Acc:10953]
302	ENSMUSG00000039372	ENSG00000144583	MARCH4	membrane-associated ring finger (C3HC4) 4 [Source:HGNC Symbol;Acc:29269]
303	ENSMUSG00000039384	ENSG00000143507	DUSP10	dual specificity phosphatase 10 [Source:HGNC Symbol;Acc:3065]
304	ENSMUSG00000039496	ENSG00000185267	CDNF	cerebral dopamine neurotrophic factor [Source:HGNC Symbol;Acc:24913]
305	ENSMUSG00000039713	ENSG00000171680	PLEKHG5	pleckstrin homology domain containing, family G (with RhoGef domain) member 5 [Source:HGNC Symbol;Acc:29105]
306	ENSMUSG00000039989	ENSG00000141582	CBX4	chromobox homolog 4 [Source:HGNC Symbol;Acc:1554]
307	ENSMUSG00000040006	ENSG00000055211	C6ORF72	chromosome 6 open reading frame 72 [Source:HGNC Symbol;Acc:21074]
308	ENSMUSG00000040021	ENSG00000131023	LATS1	LATS, large tumor suppressor, homolog 1 (Drosophila) [Source:HGNC Symbol;Acc:6514]
309	ENSMUSG00000040061	ENSG00000137841	PLCB2	phospholipase C, beta 2 [Source:HGNC Symbol;Acc:9055]
310	ENSMUSG00000040372	ENSG00000112218	GPR63	G protein-coupled receptor 63 [Source:HGNC Symbol;Acc:13302]
311	ENSMUSG00000040396	ENSG00000139826	ABHD13	abhydrolase domain containing 13 [Source:HGNC Symbol;Acc:20293]
312	ENSMUSG00000040447	ENSG00000183018	SPNS2	spinster homolog 2 (Drosophila) [Source:HGNC Symbol;Acc:26992]
313	ENSMUSG00000040479	ENSG00000149091	DGKZ	diacylglycerol kinase, zeta 104kDa [Source:HGNC Symbol;Acc:2857]
314	ENSMUSG00000040490	ENSG00000156564	LRFN2	leucine rich repeat and fibronectin type III domain containing 2 [Source:HGNC Symbol;Acc:21226]
315	ENSMUSG00000040502	ENSG00000139266	MARCH9	membrane-associated ring finger (C3HC4) 9 [Source:HGNC Symbol;Acc:25139]
316	ENSMUSG00000040537	ENSG00000008277	ADAM22	ADAM metallopeptidase domain 22 [Source:HGNC Symbol;Acc:201]
317	ENSMUSG00000040552	ENSG00000171860	C3AR1	complement component 3a receptor 1 [Source:HGNC Symbol;Acc:1319]
318	ENSMUSG00000040569	ENSG00000147606	SLC26A7	solute carrier family 26, member 7 [Source:HGNC Symbol;Acc:14467]
319	ENSMUSG00000040606	ENSG00000189337	RP1-21O18.1	Kazrin [Source:UniProtKB/Swiss-Prot;Acc:Q674X7]
320	ENSMUSG00000040706	ENSG00000116771	AGMAT	agmatine ureohydrolase (agmatinase) [Source:HGNC Symbol;Acc:18407]
321	ENSMUSG00000040724	ENSG00000177301	KCNA2	potassium voltage-gated channel, shaker-related subfamily, member 2 [Source:HGNC Symbol;Acc:6220]
322	ENSMUSG00000040728	ENSG00000104413	ESRP1	epithelial splicing regulatory protein 1 [Source:HGNC Symbol;Acc:25966]
323	ENSMUSG00000040896	ENSG00000171385	KCND3	potassium voltage-gated channel, Shal-related subfamily, member 3 [Source:HGNC Symbol;Acc:6239]
324	ENSMUSG00000041000	ENSG00000116525	TRIM62	tripartite motif-containing 62 [Source:HGNC Symbol;Acc:25574]
325	ENSMUSG00000041075	ENSG00000155760	FZD7	frizzled homolog 7 (Drosophila) [Source:HGNC Symbol;Acc:4045]
326	ENSMUSG00000041078	ENSG00000182771	GRID1	glutamate receptor, ionotropic, delta 1 [Source:HGNC Symbol;Acc:4575]
327	ENSMUSG00000041287	ENSG00000129194	SOX15	SRY (sex determining region Y)-box 15 [Source:HGNC Symbol;Acc:11196]
328	ENSMUSG00000041301	ENSG00000001626	CFTR	cystic fibrosis transmembrane conductance regulator (ATP-binding cassette sub-family C, member 7) [Source:HGNC Symbol;Acc:1884]
329	ENSMUSG00000041380	ENSG00000147246	HTR2C	5-hydroxytryptamine (serotonin) receptor 2C [Source:HGNC Symbol;Acc:5295]
330	ENSMUSG00000041552	ENSG00000165186	PTCHD1	patched domain containing 1 [Source:HGNC Symbol;Acc:26392]
331	ENSMUSG00000041577	ENSG00000188783	PRELP	proline/arginine-rich end leucine-rich repeat protein [Source:HGNC Symbol;Acc:9357]
332	ENSMUSG00000041624	ENSG00000152402	GUCY1A2	guanylate cyclase 1, soluble, alpha 2 [Source:HGNC Symbol;Acc:4684]
333	ENSMUSG00000041695	ENSG00000123700	KCNJ2	potassium inwardly-rectifying channel, subfamily J, member 2 [Source:HGNC Symbol;Acc:6263]
334	ENSMUSG00000041698	ENSG00000084453	SLCO1A2	solute carrier organic anion transporter family, member 1A2 [Source:HGNC Symbol;Acc:10956]
335	ENSMUSG00000041702	ENSG00000011114	BTBD7	BTB (POZ) domain containing 7 [Source:HGNC Symbol;Acc:18269]
336	ENSMUSG00000041710	ENSG00000072315	TRPC5	transient receptor potential cation channel, subfamily C, member 5 [Source:HGNC Symbol;Acc:12337]
337	ENSMUSG00000041907	ENSG00000135973	GPR45	G protein-coupled receptor 45 [Source:HGNC Symbol;Acc:4503]
338	ENSMUSG00000042096	ENSG00000110887	DAO	D-amino-acid oxidase [Source:HGNC Symbol;Acc:2671]
339	ENSMUSG00000042156	ENSG00000134874	DZIP1	DAZ interacting protein 1 [Source:HGNC Symbol;Acc:20908]
340	ENSMUSG00000042292	ENSG00000196588	MKL1	megakaryoblastic leukemia (translocation) 1 [Source:HGNC Symbol;Acc:14334]
341	ENSMUSG00000042357	ENSG00000189280	GJB5	gap junction protein, beta 5, 31.1kDa [Source:HGNC Symbol;Acc:4287]
342	ENSMUSG00000042367	ENSG00000188910	GJB3	gap junction protein, beta 3, 31kDa [Source:HGNC Symbol;Acc:4285]
343	ENSMUSG00000042388	ENSG00000116544	DLGAP3	discs, large (Drosophila) homolog-associated protein 3 [Source:HGNC Symbol;Acc:30368]
344	ENSMUSG00000042464	ENSG00000170166	HOXD4	homeobox D4 [Source:HGNC Symbol;Acc:5138]
345	ENSMUSG00000042529	ENSG00000184185	KCNJ12	potassium inwardly-rectifying channel, subfamily J, member 12 [Source:HGNC Symbol;Acc:6258]
346	ENSMUSG00000042604	ENSG00000182255	KCNA4	potassium voltage-gated channel, shaker-related subfamily, member 4 [Source:HGNC Symbol;Acc:6222]
347	ENSMUSG00000042631	ENSG00000101321	XKR7	XK, Kell blood group complex subunit-related family, member 7 [Source:HGNC Symbol;Acc:23062]
348	ENSMUSG00000042757	ENSG00000144868	TMEM108	transmembrane protein 108 [Source:HGNC Symbol;Acc:28451]
349	ENSMUSG00000042793	ENSG00000133067	LGR6	leucine-rich repeat-containing G protein-coupled receptor 6 [Source:HGNC Symbol;Acc:19719]
350	ENSMUSG00000043029	ENSG00000167723	TRPV3	transient receptor potential cation channel, subfamily V, member 3 [Source:HGNC Symbol;Acc:18084]
351	ENSMUSG00000043301	ENSG00000157542	KCNJ6	potassium inwardly-rectifying channel, subfamily J, member 6 [Source:HGNC Symbol;Acc:6267]
352	ENSMUSG00000043391	ENSG00000187068	C3ORF70	chromosome 3 open reading frame 70 [Source:HGNC Symbol;Acc:33731]
353	ENSMUSG00000043398	ENSG00000181619	GPR135	G protein-coupled receptor 135 [Source:HGNC Symbol;Acc:19991]
354	ENSMUSG00000043487	ENSG00000205669	ACOT6	acyl-CoA thioesterase 6 [Source:HGNC Symbol;Acc:33159]
355	ENSMUSG00000044005	ENSG00000135423	GLS2	glutaminase 2 (liver, mitochondrial) [Source:HGNC Symbol;Acc:29570]
356	ENSMUSG00000044216	ENSG00000168135	KCNJ4	potassium inwardly-rectifying channel, subfamily J, member 4 [Source:HGNC Symbol;Acc:6265]
357	ENSMUSG00000044378	ENSG00000188991	SLC15A5	solute carrier family 15, member 5 [Source:HGNC Symbol;Acc:33455]
358	ENSMUSG00000044461	ENSG00000180730	SHISA2	shisa homolog 2 (Xenopus laevis) [Source:HGNC Symbol;Acc:20366]
359	ENSMUSG00000044548	ENSG00000165617	DACT1	dapper, antagonist of beta-catenin, homolog 1 (Xenopus laevis) [Source:HGNC Symbol;Acc:17748]
360	ENSMUSG00000044629	ENSG00000119865	CNRIP1	cannabinoid receptor interacting protein 1 [Source:HGNC Symbol;Acc:24546]
361	ENSMUSG00000044647	ENSG00000178662	CSRNP3	cysteine-serine-rich nuclear protein 3 [Source:HGNC Symbol;Acc:30729]
362	ENSMUSG00000044674	ENSG00000157240	FZD1	frizzled homolog 1 (Drosophila) [Source:HGNC Symbol;Acc:4038]
363	ENSMUSG00000044708	ENSG00000177807	KCNJ10	potassium inwardly-rectifying channel, subfamily J, member 10 [Source:HGNC Symbol;Acc:6256]
364	ENSMUSG00000044795	ENSG00000182224	CYB5D1	cytochrome b5 domain containing 1 [Source:HGNC Symbol;Acc:26516]
365	ENSMUSG00000045005	ENSG00000163251	FZD5	frizzled homolog 5 (Drosophila) [Source:HGNC Symbol;Acc:4043]
366	ENSMUSG00000045045	ENSG00000173621	LRFN4	leucine rich repeat and fibronectin type III domain containing 4 [Source:HGNC Symbol;Acc:28456]
367	ENSMUSG00000045052	ENSG00000119973	PRLHR	prolactin releasing hormone receptor [Source:HGNC Symbol;Acc:4464]
368	ENSMUSG00000045288	ENSG00000182040	USH1G	Usher syndrome 1G (autosomal recessive) [Source:HGNC Symbol;Acc:16356]
369	ENSMUSG00000045348	ENSG00000166924	C7ORF51	chromosome 7 open reading frame 51 [Source:HGNC Symbol;Acc:22009]
370	ENSMUSG00000045377	ENSG00000167874	TMEM88	transmembrane protein 88 [Source:HGNC Symbol;Acc:32371]
371	ENSMUSG00000045534	ENSG00000130037	KCNA5	potassium voltage-gated channel, shaker-related subfamily, member 5 [Source:HGNC Symbol;Acc:6224]
372	ENSMUSG00000045980	ENSG00000109066	TMEM104	transmembrane protein 104 [Source:HGNC Symbol;Acc:25984]
373	ENSMUSG00000045994	ENSG00000109956	B3GAT1	beta-1,3-glucuronyltransferase 1 (glucuronosyltransferase P) [Source:HGNC Symbol;Acc:921]
374	ENSMUSG00000046034	ENSG00000154124	FAM105B	family with sequence similarity 105, member B [Source:HGNC Symbol;Acc:25118]
375	ENSMUSG00000046230	ENSG00000197969	VPS13A	vacuolar protein sorting 13 homolog A (S. cerevisiae) [Source:HGNC Symbol;Acc:1908]
376	ENSMUSG00000046593	ENSG00000188133	TMEM215	transmembrane protein 215 [Source:HGNC Symbol;Acc:33816]
377	ENSMUSG00000046667	ENSG00000183808	RBM12B	RNA binding motif protein 12B [Source:HGNC Symbol;Acc:32310]
378	ENSMUSG00000046922	ENSG00000146360	GPR6	G protein-coupled receptor 6 [Source:HGNC Symbol;Acc:4515]
379	ENSMUSG00000046961	ENSG00000175697	GPR156	G protein-coupled receptor 156 [Source:HGNC Symbol;Acc:20844]
380	ENSMUSG00000047085	ENSG00000131409	LRRC4B	leucine rich repeat containing 4B [Source:HGNC Symbol;Acc:25042]
381	ENSMUSG00000047250	ENSG00000095303	PTGS1	prostaglandin-endoperoxide synthase 1 (prostaglandin G/H synthase and cyclooxygenase) [Source:HGNC Symbol;Acc:9604]
382	ENSMUSG00000047344	ENSG00000147036	LANCL3	LanC lantibiotic synthetase component C-like 3 (bacterial) [Source:HGNC Symbol;Acc:24767]
383	ENSMUSG00000047428	ENSG00000171462	DLK2	delta-like 2 homolog (Drosophila) [Source:HGNC Symbol;Acc:21113]
384	ENSMUSG00000047495	ENSG00000198010	DLGAP2	discs, large (Drosophila) homolog-associated protein 2 [Source:HGNC Symbol;Acc:2906]
385	ENSMUSG00000047804	ENSG00000108599	AKAP10	A kinase (PRKA) anchor protein 10 [Source:HGNC Symbol;Acc:368]
386	ENSMUSG00000047866	ENSG00000102910	LONP2	lon peptidase 2, peroxisomal [Source:HGNC Symbol;Acc:20598]
387	ENSMUSG00000047959	ENSG00000177272	KCNA3	potassium voltage-gated channel, shaker-related subfamily, member 3 [Source:HGNC Symbol;Acc:6221]
388	ENSMUSG00000047976	ENSG00000111262	KCNA1	potassium voltage-gated channel, shaker-related subfamily, member 1 (episodic ataxia with myokymia) [Source:HGNC Symbol;Acc:6218]
389	ENSMUSG00000048232	ENSG00000147912	FBXO10	F-box protein 10 [Source:HGNC Symbol;Acc:13589]
390	ENSMUSG00000048458	ENSG00000197852	C1ORF183	chromosome 1 open reading frame 183 [Source:HGNC Symbol;Acc:28045]
391	ENSMUSG00000048763	ENSG00000120093	HOXB3	homeobox B3 [Source:HGNC Symbol;Acc:5114]
392	ENSMUSG00000048782	ENSG00000188487	INSC	inscuteable homolog (Drosophila) [Source:HGNC Symbol;Acc:33116]
393	ENSMUSG00000049090	ENSG00000180011	ZADH2	zinc binding alcohol dehydrogenase domain containing 2 [Source:HGNC Symbol;Acc:28697]
394	ENSMUSG00000049119	ENSG00000169122	FAM110B	family with sequence similarity 110, member B [Source:HGNC Symbol;Acc:28587]
395	ENSMUSG00000049176	ENSG00000169933	FRMPD4	FERM and PDZ domain containing 4 [Source:HGNC Symbol;Acc:29007]
396	ENSMUSG00000049265	ENSG00000171303	KCNK3	potassium channel, subfamily K, member 3 [Source:HGNC Symbol;Acc:6278]
397	ENSMUSG00000049521	ENSG00000128283	CDC42EP1	CDC42 effector protein (Rho GTPase binding) 1 [Source:HGNC Symbol;Acc:17014]
398	ENSMUSG00000049551	ENSG00000188763	FZD9	frizzled homolog 9 (Drosophila) [Source:HGNC Symbol;Acc:4047]
399	ENSMUSG00000049657	ENSG00000168795	ZBTB5	zinc finger and BTB domain containing 5 [Source:HGNC Symbol;Acc:23836]
400	ENSMUSG00000049791	ENSG00000174804	FZD4	frizzled homolog 4 (Drosophila) [Source:HGNC Symbol;Acc:4042]
401	ENSMUSG00000049928	ENSG00000065325	GLP2R	glucagon-like peptide 2 receptor [Source:HGNC Symbol;Acc:4325]
402	ENSMUSG00000049939	ENSG00000128594	LRRC4	leucine rich repeat containing 4 [Source:HGNC Symbol;Acc:15586]
403	ENSMUSG00000050097	ENSG00000172831	CES2	carboxylesterase 2 [Source:HGNC Symbol;Acc:1864]
404	ENSMUSG00000050105	ENSG00000197245	GRRP1	glycine/arginine rich protein 1 [Source:HGNC Symbol;Acc:25860]
405	ENSMUSG00000050270	ENSG00000187824	TMEM220	transmembrane protein 220 [Source:HGNC Symbol;Acc:33757]
406	ENSMUSG00000050288	ENSG00000180340	FZD2	frizzled homolog 2 (Drosophila) [Source:HGNC Symbol;Acc:4040]
407	ENSMUSG00000050321	ENSG00000166342	NETO1	neuropilin (NRP) and tolloid (TLL)-like 1 [Source:HGNC Symbol;Acc:13823]
408	ENSMUSG00000050405	ENSG00000178233	TMEM151B	transmembrane protein 151B [Source:HGNC Symbol;Acc:21315]
409	ENSMUSG00000050587	ENSG00000148948	LRRC4C	leucine rich repeat containing 4C [Source:HGNC Symbol;Acc:29317]
410	ENSMUSG00000050685	ENSG00000138483	CCDC54	coiled-coil domain containing 54 [Source:HGNC Symbol;Acc:30703]
411	ENSMUSG00000050870	ENSG00000183695	MRGPRX2	MAS-related GPR, member X2 [Source:HGNC Symbol;Acc:17983]
412	ENSMUSG00000050965	ENSG00000154229	PRKCA	protein kinase C, alpha [Source:HGNC Symbol;Acc:9393]
413	ENSMUSG00000051246	ENSG00000188981	C4ORF44	chromosome 4 open reading frame 44 [Source:HGNC Symbol;Acc:33741]
414	ENSMUSG00000051431	ENSG00000138271	GPR87	G protein-coupled receptor 87 [Source:HGNC Symbol;Acc:4538]
415	ENSMUSG00000051469	ENSG00000172466	ZNF24	zinc finger protein 24 [Source:HGNC Symbol;Acc:13032]
416	ENSMUSG00000051790	ENSG00000169992	NLGN2	neuroligin 2 [Source:HGNC Symbol;Acc:14290]
417	ENSMUSG00000051951	ENSG00000206579	XKR4	XK, Kell blood group complex subunit-related family, member 4 [Source:HGNC Symbol;Acc:29394]
418	ENSMUSG00000052031	ENSG00000164691	TAGAP	T-cell activation RhoGTPase activating protein [Source:HGNC Symbol;Acc:15669]
419	ENSMUSG00000052137	ENSG00000183808	RBM12B	RNA binding motif protein 12B [Source:HGNC Symbol;Acc:32310]
420	ENSMUSG00000052155	ENSG00000121989	ACVR2A	activin A receptor, type IIA [Source:HGNC Symbol;Acc:173]
421	ENSMUSG00000052374	ENSG00000077522	ACTN2	actinin, alpha 2 [Source:HGNC Symbol;Acc:164]
422	ENSMUSG00000052504	ENSG00000044524	EPHA3	EPH receptor A3 [Source:HGNC Symbol;Acc:3387]
423	ENSMUSG00000052560	ENSG00000139117	CPNE8	copine VIII [Source:HGNC Symbol;Acc:23498]
424	ENSMUSG00000052613	ENSG00000150275	PCDH15	protocadherin-related 15 [Source:HGNC Symbol;Acc:14674]
425	ENSMUSG00000052726	ENSG00000162687	KCNT2	potassium channel, subfamily T, member 2 [Source:HGNC Symbol;Acc:18866]
426	ENSMUSG00000053046	ENSG00000174672	BRSK2	BR serine/threonine kinase 2 [Source:HGNC Symbol;Acc:11405]
427	ENSMUSG00000053475	ENSG00000123610	TNFAIP6	tumor necrosis factor, alpha-induced protein 6 [Source:HGNC Symbol;Acc:11898]
428	ENSMUSG00000053550	ENSG00000187902	SHISA7	shisa homolog 7 (Xenopus laevis) [Source:HGNC Symbol;Acc:35409]
429	ENSMUSG00000053580	ENSG00000170921	TANC2	tetratricopeptide repeat, ankyrin repeat and coiled-coil containing 2 [Source:HGNC Symbol;Acc:30212]
430	ENSMUSG00000053646	ENSG00000164050	PLXNB1	plexin B1 [Source:HGNC Symbol;Acc:9103]
431	ENSMUSG00000053898	ENSG00000104823	ECH1	enoyl CoA hydratase 1, peroxisomal [Source:HGNC Symbol;Acc:3149]
432	ENSMUSG00000053930	ENSG00000188803	SHISA6	shisa homolog 6 (Xenopus laevis) [Source:HGNC Symbol;Acc:34491]
433	ENSMUSG00000053964	ENSG00000171747	LGALS4	lectin, galactoside-binding, soluble, 4 [Source:HGNC Symbol;Acc:6565]
434	ENSMUSG00000054115	ENSG00000145604	SKP2	S-phase kinase-associated protein 2 (p45) [Source:HGNC Symbol;Acc:10901]
435	ENSMUSG00000054537	ENSG00000087128	TMPRSS11E	transmembrane protease, serine 11E [Source:HGNC Symbol;Acc:24465]
436	ENSMUSG00000054723	ENSG00000187650	VMAC	vimentin-type intermediate filament associated coiled-coil protein [Source:HGNC Symbol;Acc:33803]
437	ENSMUSG00000054808	ENSG00000130402	ACTN4	actinin, alpha 4 [Source:HGNC Symbol;Acc:166]
438	ENSMUSG00000054843	ENSG00000107518	ATRNL1	attractin-like 1 [Source:HGNC Symbol;Acc:29063]
439	ENSMUSG00000055013	ENSG00000157985	AGAP1	ArfGAP with GTPase domain, ankyrin repeat and PH domain 1 [Source:HGNC Symbol;Acc:16922]
440	ENSMUSG00000055489	ENSG00000171714	ANO5	anoctamin 5 [Source:HGNC Symbol;Acc:27337]
441	ENSMUSG00000055725	ENSG00000163291	PAQR3	progestin and adipoQ receptor family member III [Source:HGNC Symbol;Acc:30130]
442	ENSMUSG00000056537	ENSG00000131263	RLIM	ring finger protein, LIM domain interacting [Source:HGNC Symbol;Acc:13429]
443	ENSMUSG00000056629	ENSG00000173486	FKBP2	FK506 binding protein 2, 13kDa [Source:HGNC Symbol;Acc:3718]
444	ENSMUSG00000056832	ENSG00000105948	TTC26	tetratricopeptide repeat domain 26 [Source:HGNC Symbol;Acc:21882]
445	ENSMUSG00000058153	ENSG00000100095	SEZ6L	seizure related 6 homolog (mouse)-like [Source:HGNC Symbol;Acc:10763]
446	ENSMUSG00000058447	ENSG00000181007	ZFP82	zinc finger protein 82 homolog (mouse) [Source:HGNC Symbol;Acc:28682]
447	ENSMUSG00000058740	ENSG00000107147	KCNT1	potassium channel, subfamily T, member 1 [Source:HGNC Symbol;Acc:18865]
448	ENSMUSG00000058886	ENSG00000177030	DEAF1	deformed epidermal autoregulatory factor 1 (Drosophila) [Source:HGNC Symbol;Acc:14677]
449	ENSMUSG00000059003	ENSG00000183454	GRIN2A	glutamate receptor, ionotropic, N-methyl D-aspartate 2A [Source:HGNC Symbol;Acc:4585]
450	ENSMUSG00000059336	ENSG00000141469	SLC14A1	solute carrier family 14 (urea transporter), member 1 (Kidd blood group) [Source:HGNC Symbol;Acc:10918]
451	ENSMUSG00000059455	ENSG00000173261	PLAC8L1	PLAC8-like 1 [Source:HGNC Symbol;Acc:31746]
452	ENSMUSG00000059939	ENSG00000131591	C1ORF159	chromosome 1 open reading frame 159 [Source:HGNC Symbol;Acc:26062]
453	ENSMUSG00000060538	ENSG00000149932	TMEM219	transmembrane protein 219 [Source:HGNC Symbol;Acc:25201]
454	ENSMUSG00000060640	ENSG00000169208	OR10G3	olfactory receptor, family 10, subfamily G, member 3 [Source:HGNC Symbol;Acc:8171]
455	ENSMUSG00000060657	ENSG00000166783	KIAA0430	KIAA0430 [Source:HGNC Symbol;Acc:29562]
456	ENSMUSG00000060924	ENSG00000183117	CSMD1	CUB and Sushi multiple domains 1 [Source:HGNC Symbol;Acc:14026]
457	ENSMUSG00000061259	ENSG00000153802	TMPRSS11D	transmembrane protease, serine 11D [Source:HGNC Symbol;Acc:24059]
458	ENSMUSG00000061356	ENSG00000189233	C8ORF80	chromosome 8 open reading frame 80 [Source:HGNC Symbol;Acc:33550]
459	ENSMUSG00000061393	ENSG00000114739	ACVR2B	activin A receptor, type IIB [Source:HGNC Symbol;Acc:174]
460	ENSMUSG00000061689	ENSG00000080845	DLGAP4	discs, large (Drosophila) homolog-associated protein 4 [Source:HGNC Symbol;Acc:24476]
461	ENSMUSG00000061979	ENSG00000174374	WBSCR16	Williams-Beuren syndrome chromosome region 16 [Source:HGNC Symbol;Acc:14948]
462	ENSMUSG00000062209	ENSG00000178568	ERBB4	v-erb-a erythroblastic leukemia viral oncogene homolog 4 (avian) [Source:HGNC Symbol;Acc:3432]
463	ENSMUSG00000062300	ENSG00000130202	PVRL2	poliovirus receptor-related 2 (herpesvirus entry mediator B) [Source:HGNC Symbol;Acc:9707]
464	ENSMUSG00000062312	ENSG00000141736	ERBB2	v-erb-b2 erythroblastic leukemia viral oncogene homolog 2, neuro/glioblastoma derived oncogene homolog (avian) [Source:HGNC Symbol;Acc:3430]
465	ENSMUSG00000062609	ENSG00000157551	KCNJ15	potassium inwardly-rectifying channel, subfamily J, member 15 [Source:HGNC Symbol;Acc:6261]
466	ENSMUSG00000063077	ENSG00000054523	KIF1B	kinesin family member 1B [Source:HGNC Symbol;Acc:16636]
467	ENSMUSG00000063434	ENSG00000156395	SORCS3	sortilin-related VPS10 domain containing receptor 3 [Source:HGNC Symbol;Acc:16699]
468	ENSMUSG00000063727	ENSG00000164761	TNFRSF11B	tumor necrosis factor receptor superfamily, member 11b [Source:HGNC Symbol;Acc:11909]
469	ENSMUSG00000063887	ENSG00000169760	NLGN1	neuroligin 1 [Source:HGNC Symbol;Acc:14291]
470	ENSMUSG00000063975	ENSG00000084453	SLCO1A2	solute carrier organic anion transporter family, member 1A2 [Source:HGNC Symbol;Acc:10956]
471	ENSMUSG00000066189	ENSG00000006116	CACNG3	calcium channel, voltage-dependent, gamma subunit 3 [Source:HGNC Symbol;Acc:1407]
472	ENSMUSG00000066595	ENSG00000162769	FLVCR1	feline leukemia virus subgroup C cellular receptor 1 [Source:HGNC Symbol;Acc:24682]
473	ENSMUSG00000067276	ENSG00000077274	CAPN6	calpain 6 [Source:HGNC Symbol;Acc:1483]
474	ENSMUSG00000068037	ENSG00000130368	MAS1	MAS1 oncogene [Source:HGNC Symbol;Acc:6899]
475	ENSMUSG00000068327	ENSG00000115297	TLX2	T-cell leukemia homeobox 2 [Source:HGNC Symbol;Acc:5057]
476	ENSMUSG00000068385	ENSG00000169208	OR10G3	olfactory receptor, family 10, subfamily G, member 3 [Source:HGNC Symbol;Acc:8171]
477	ENSMUSG00000068523	ENSG00000174021	GNG5	guanine nucleotide binding protein (G protein), gamma 5 [Source:HGNC Symbol;Acc:4408]
478	ENSMUSG00000068566	ENSG00000181250	AC093393.1	Myeloid-associated differentiation marker-like protein. [Source:UniProtKB/TrEMBL;Acc:Q53R84]
478	ENSMUSG00000068566	ENSG00000179820	MYADM	myeloid-associated differentiation marker [Source:HGNC Symbol;Acc:7544]
479	ENSMUSG00000068748	ENSG00000106278	PTPRZ1	protein tyrosine phosphatase, receptor-type, Z polypeptide 1 [Source:HGNC Symbol;Acc:9685]
480	ENSMUSG00000069170	ENSG00000164199	GPR98	G protein-coupled receptor 98 [Source:HGNC Symbol;Acc:17416]
481	ENSMUSG00000070047	ENSG00000083857	FAT1	FAT tumor suppressor homolog 1 (Drosophila) [Source:HGNC Symbol;Acc:3595]
482	ENSMUSG00000070348	ENSG00000110092	CCND1	cyclin D1 [Source:HGNC Symbol;Acc:1582]
483	ENSMUSG00000071424	ENSG00000152208	GRID2	glutamate receptor, ionotropic, delta 2 [Source:HGNC Symbol;Acc:4576]
484	ENSMUSG00000071489	ENSG00000168229	PTGDR	prostaglandin D2 receptor (DP) [Source:HGNC Symbol;Acc:9591]
485	ENSMUSG00000071604	ENSG00000135063	FAM189A2	family with sequence similarity 189, member A2 [Source:HGNC Symbol;Acc:24820]
486	ENSMUSG00000071856	ENSG00000171444	MCC	mutated in colorectal cancers [Source:HGNC Symbol;Acc:6935]
487	ENSMUSG00000072845	ENSG00000187054	TMPRSS11A	transmembrane protease, serine 11A [Source:HGNC Symbol;Acc:27954]
488	ENSMUSG00000073542	ENSG00000101624	CEP76	centrosomal protein 76kDa [Source:HGNC Symbol;Acc:25727]
489	ENSMUSG00000073565	ENSG00000184838	PRR16	proline rich 16 [Source:HGNC Symbol;Acc:29654]
490	ENSMUSG00000073639	ENSG00000099246	RAB18	RAB18, member RAS oncogene family [Source:HGNC Symbol;Acc:14244]
491	ENSMUSG00000074030	ENSG00000116903	EXOC8	exocyst complex component 8 [Source:HGNC Symbol;Acc:24659]
492	ENSMUSG00000074064	ENSG00000103150	MLYCD	malonyl-CoA decarboxylase [Source:HGNC Symbol;Acc:7150]
493	ENSMUSG00000074264	ENSG00000187733	AMY1C	amylase, alpha 1C (salivary) [Source:HGNC Symbol;Acc:476]
		ENSG00000237763	AMY1A	amylase, alpha 1A (salivary) [Source:HGNC Symbol;Acc:474]
		ENSG00000174876	AMY1B	amylase, alpha 1B (salivary) [Source:HGNC Symbol;Acc:475]
494	ENSMUSG00000074266	ENSG00000187733	AMY1C	amylase, alpha 1C (salivary) [Source:HGNC Symbol;Acc:476]
		ENSG00000237763	AMY1A	amylase, alpha 1A (salivary) [Source:HGNC Symbol;Acc:474]
		ENSG00000174876	AMY1B	amylase, alpha 1B (salivary) [Source:HGNC Symbol;Acc:475]
495	ENSMUSG00000074267	ENSG00000187733	AMY1C	amylase, alpha 1C (salivary) [Source:HGNC Symbol;Acc:476]
		ENSG00000237763	AMY1A	amylase, alpha 1A (salivary) [Source:HGNC Symbol;Acc:474]
		ENSG00000174876	AMY1B	amylase, alpha 1B (salivary) [Source:HGNC Symbol;Acc:475]
496	ENSMUSG00000074268	ENSG00000187733	AMY1C	amylase, alpha 1C (salivary) [Source:HGNC Symbol;Acc:476]
		ENSG00000237763	AMY1A	amylase, alpha 1A (salivary) [Source:HGNC Symbol;Acc:474]
		ENSG00000174876	AMY1B	amylase, alpha 1B (salivary) [Source:HGNC Symbol;Acc:475]
497	ENSMUSG00000074505	ENSG00000165323	FAT3	FAT tumor suppressor homolog 3 (Drosophila) [Source:HGNC Symbol;Acc:23112]
498	ENSMUSG00000074910	ENSG00000043093	DCUN1D1	DCN1, defective in cullin neddylation 1, domain containing 1 (S. cerevisiae) [Source:HGNC Symbol;Acc:18184]
499	ENSMUSG00000075296	ENSG00000132746	ALDH3B2	aldehyde dehydrogenase 3 family, member B2 [Source:HGNC Symbol;Acc:411]
500	ENSMUSG00000075394	ENSG00000198353	HOXC4	homeobox C4 [Source:HGNC Symbol;Acc:5126]
501	ENSMUSG00000075415	ENSG00000187239	FNBP1	formin binding protein 1 [Source:HGNC Symbol;Acc:17069]
502	ENSMUSG00000078297	ENSG00000133136	GNG5P2	guanine nucleotide binding protein (G protein), gamma 5 pseudogene 2 [Source:HGNC Symbol;Acc:24826]
503	ENSMUSG00000078484	ENSG00000187961	KLHL17	kelch-like 17 (Drosophila) [Source:HGNC Symbol;Acc:24023]
504	ENSMUSG00000078794	ENSG00000197380	DACT3	dapper, antagonist of beta-catenin, homolog 3 (Xenopus laevis) [Source:HGNC Symbol;Acc:30745]
505	ENSMUSG00000079262	ENSG00000084453	SLCO1A2	solute carrier organic anion transporter family, member 1A2 [Source:HGNC Symbol;Acc:10956]
506	ENSMUSG00000079263	ENSG00000084453	SLCO1A2	solute carrier organic anion transporter family, member 1A2 [Source:HGNC Symbol;Acc:10956]
507	ENSMUSG00000079277	ENSG00000128652	HOXD3	homeobox D3 [Source:HGNC Symbol;Acc:5137]
508	ENSMUSG00000079302	ENSG00000177453	AC114947.1	Serine/threonine-protein kinase NIM1 [Source:UniProtKB/Swiss-Prot;Acc:Q8IY84]
509	ENSMUSG00000079560	ENSG00000105997	HOXA3	homeobox A3 [Source:HGNC Symbol;Acc:5104]
510	ENSMUSG00000079571	ENSG00000164691	TAGAP	T-cell activation RhoGTPase activating protein [Source:HGNC Symbol;Acc:15669]
511	ENSMUSG00000079833	ENSG00000177453	AC114947.1	Serine/threonine-protein kinase NIM1 [Source:UniProtKB/Swiss-Prot;Acc:Q8IY84]
512	ENSMUSG00000079850	ENSG00000187733	AMY1C	amylase, alpha 1C (salivary) [Source:HGNC Symbol;Acc:476]
		ENSG00000237763	AMY1A	amylase, alpha 1A (salivary) [Source:HGNC Symbol;Acc:474]
		ENSG00000174876	AMY1B	amylase, alpha 1B (salivary) [Source:HGNC Symbol;Acc:475]
